# Supplementary material for: To Investigate the Potential Mechanism of Huanglian Jiangtang Formula Lowering Blood Sugar in View of Network Pharmacology and Molecular Docking Technology
Source: Evid Based Complement Alternat Med. 2023 Feb 16;2023:2827938. doi: 10.1155/2023/2827938 (PMC9950321; doi:10.1155/2023/2827938)
Supplement: Supplementary Materials — The specific information on HL, ZM, JDH, DP, and GJ is provided in Supplementary Table 1; some detailed information on SDH is listed in Supplementary Table 2; and the docking energy between the small molecule compounds contained in the compound and the key target protein is shown in Supplementary Table 3. [file 2827938.f1.zip]

Archive with 3 entries (3 files):
- Table 1.pdf
- Table 2.pdf
- Table 3.pdf
